# Supplementary material for: Application of immune checkpoint inhibitors in hepatocellular carcinoma: a landscape analysis of clinical trial databases
Source: Front Immunol. 2026 Jun 10;17:1831229. doi: 10.3389/fimmu.2026.1831229 (PMC13290964; doi:10.3389/fimmu.2026.1831229)
Supplement: Supplementary file 1 [file SupplementaryFile1.xlsx]

## Sheet: Sheet1
Databases	Search Time	Search strings
U.S.Clinical Trial Registration PlatformIran Clinical Trial Registration Platform	2026-2-14	("Carcinoma, Hepatocellular" OR "Carcinomas, Hepatocellular" OR "Hepatocellular Carcinomas" OR "Hepatocellular Carcinoma" OR Hepatoma OR Hepatomas OR "Liver Cancer, Adult" OR "Adult Liver Cancer" OR "Adult Liver Cancers" OR "Cancer, Adult Liver" OR "Cancers, Adult Liver" OR "Liver Cancers, Adult" OR "Liver Cell Carcinoma" OR "Carcinoma, Liver Cell" OR "Carcinomas, Liver Cell" OR "Cell Carcinoma, …
UK Clinical Trial Registration Platform	2026-2-14	("Carcinoma, Hepatocellular" OR "Carcinomas, Hepatocellular" OR "Hepatocellular Carcinomas" OR "Hepatocellular Carcinoma" OR Hepatoma OR Hepatomas OR "Liver Cancer, Adult" OR "Adult Liver Cancer" OR "Adult Liver Cancers" OR "Cancer, Adult Liver" OR "Cancers, Adult Liver" OR "Liver Cancers, Adult" OR "Liver Cell Carcinoma" OR "Carcinoma, Liver Cell" OR "Carcinomas, Liver Cell" OR "Cell Carcinoma, …
EU Clinical Trials Register	2026-2-14	("Carcinoma, Hepatocellular" OR "Carcinomas, Hepatocellular" OR "Hepatocellular Carcinomas" OR "Hepatocellular Carcinoma" OR Hepatoma OR Hepatomas OR "Liver Cancer, Adult" OR "Adult Liver Cancer" OR "Adult Liver Cancers" OR "Cancer, Adult Liver" OR "Cancers, Adult Liver" OR "Liver Cancers, Adult" OR "Liver Cell Carcinoma" OR "Carcinoma, Liver Cell" OR "Carcinomas, Liver Cell" OR "Cell Carcinoma, …
Chinese Clinical Trial Registry	2026-2-14	疾病名称：肝细胞癌 注册题目：免疫检查点抑制剂
